# Supplementary material for: Clinical and Laboratory Response of Domiciled Dogs with Visceral Leishmaniasis Treated with Miltefosine and Allopurinol
Source: Trop Med Infect Dis. 2023 Oct 10;8(10):472. doi: 10.3390/tropicalmed8100472 (PMC10610677; doi:10.3390/tropicalmed8100472)
Supplement: Supplementary file 1 [file tropicalmed-08-00472-s001.zip]

Archive with 3 entries (3 files):
- tropicalmed-2610127 - Supplementary Materials Table S1.xlsx
- tropicalmed-2610127 - Supplementary Materials Table S2.xlsx
- tropicalmed-2610127-supplementary Figure S1.pdf
